# Supplementary material for: Ethanol Cellular Defense Induce Unfolded Protein Response in Yeast
Source: Front Microbiol. 2016 Feb 18;7:189. doi: 10.3389/fmicb.2016.00189 (PMC4757686; doi:10.3389/fmicb.2016.00189)
Supplement: Supplementary Table1 — Gene expression under ethanol stress (excel file,.xlsx). Comparison of the mRNA expression of S. cerevisiae CECT10094 and Temohaya-MI26 by fold changes after 1 h and after exponential phase after addition of ethanol to the GPY medium. The expressions for each gene at each time point were represented in the relative fold changes against themselves under non-stressed conditions. Differentially expressed genes were identified as log2 (ratio) values of the more than 1.96 standard deviations from the mean (at the 95% confidence level). Red indicates overexpression, green is repressed expression, and yellow implies no significant changes. [file Table1.XLSX]

## Sheet: early response
Dataset S1. Gene expression under ethanol stress. Comparison of the mRNA expression of S. cerevisiae CECT10094 and Temohaya-26 by fold changes after 1 h and after exponential phase after addition of 10% ethanol to the GPY medium. The expressions for each gene at each time point were represented in the relative fold changes against themselves under non stressed conditions. Differentially expressed…
Fold change genes at early stage
Open reading frame code	Gene Name	CECT10094 fold change	Temohaya-MI26 fold change	Biological Process
YDL244W	THI13	4.497	0.901	thiamin biosynthesis
YNL332W	THI12	4.297	0.546	thiamin biosynthesis
YHR175W	CTR2	3.691	1.084	copper ion import; intracellular copper ion transport
YLR119W	SRN2	3.636	2.588	protein-vacuolar targeting; protein-membrane targeting
YML054C	CYB2	3.616	2.462	electron transport
YJL116C	NCA3	3.598	1.491	mitochondrion organization and biogenesis
YER053C	PIC2	3.598	2.019	transmembrane transport
YHL021C	AIM17	3.577	2.272	unknown
YPL280W	HSP32	3.541	2.829	unknown
YNL036W	NCE103	3.541	2.057	cellular response to oxidative stress
YDR218C	SPR28	3.533	2.432	cell wall organization and biogenesis; cellular morphogenesis
YCL042W	YCL042W	3.459	2.416	unknown
YHR104W	GRE3	3.442	2.268	response to stress; arabinose metabolism; D-xylose metabolism
YHR033W	YHR033W	3.361	2.282	unknown
YDL124W	YDL124W	3.329	2.633	cellular response to oxidative stress
YLR142W	PUT1	3.32	2.847	proline catabolism; glutamate biosynthesis
YOR288C	MPD1	3.308	0.345	protein folding
YOR348C	PUT4	3.301	1.295	neutral amino acid transport
YER067W	RGI1	3.222	0.37	energy reserve metabolic process
YLL026W	HSP104	3.176	2.45	response to stress; protein folding
YNL195C	YNL195C	3.148	2.695	unknown
YHR199C	AIM46	3.112	1.356	unknown
YGL055W	OLE1	3.105	1.147	fatty acid desaturation; mitochondrion inheritance
YPR154W	PIN3	3.099	1.42	actin cytoskeleton organization and biogenesis
YNL241C	ZWF1	3.143	2.964	pentose-phosphate shunt
YJR156C	THI11	3.084	0.014	thiamin biosynthesis
YKR076W	ECM4	2.953	5.719	cell wall organization and biogenesis
YMR169C	ALD3	2.179	5.385	response to stress; polyamine catabolism
YMR107W	SPG4	1.878	5.044	unknown
YMR175W	SIP18	1.732	4.914	response to osmotic stress; response to dessication
YNR073C	YNR073C	2.622	4.734	unknown
YHR139C	SPS100	2.937	4.707	spore wall assembly (sensu Saccharomyces)
YDL204W	RTN2	2.11	4.467	endoplasmic reticulum tubular network maintenance
YHR138C	YHR138C	2.92	4.403	vacuole fusion, non-autophagic
YDL223C	HBT1	1.243	3.862	cellular morphogenesis during conjugation with cellular fusion
YPL223C	GRE1	1.515	3.816	response to stress; response to dessication
YEL070W	DSF1	1.938	3.763	unknown
YDR070C	FMP16	2.084	3.75	unknown
YHR087W	RTC3	2.472	3.644	RNA metabolic process
YGR043C	NQM1	2.578	3.627	unknown
YOR120W	GCY1	1.67	3.543	salinity response; D-xylose metabolism; arabinose metabolism
YOL052C-A	DDR2	2.795	3.512	response to stress
YGR066C	YGR066C	1.803	3.508	unknown
YDL168W	SFA1	1.85	3.501	formaldehyde assimilation
YBR054W	YRO2	0.064	3.422	unknown
YPL186C	UIP4	1.864	3.355	unknown
YGL158W	RCK1	1.683	3.342	regulation of meiosis; protein amino acid phosphorylation
YKL163W	PIR3	1.654	3.297	cell wall organization and biogenesis
YFL029C	CAK1	1.399	3.291	protein amino acid phosphorylation; cell cycle; meiosis
YIL099W	SGA1	2.293	3.261	sporulation (sensu Saccharomyces)
YAL061W	BDH2	2.227	3.236	unknown
YBR117C	TKL2	1.019	3.16	pentose-phosphate shunt
YIL155C	GUT2	2.604	3.119	carbohydrate metabolism; NADH oxidation
YIL136W	OM45	2.565	3.103	unknown
YPL154C	PEP4	2.376	3.031	vacuolar protein catabolism; cellular response to starvation
YBR169C	SSE2	1.975	3.029	protein folding
YGL184C	STR3	1.895	2.984	methionine biosynthesis
YBR072W	HSP26	5.423	4.397	response to stress; protein folding
YFL014W	HSP12	4.096	6.396	response to heat; response to oxidative stress
YAL054C	ACS1	5.207	5.665	acetate fermentation; acetyl-CoA biosynthesis
YDR533C	HSP31	3.384	4.756	unknown
YML128C	MSC1	3.421	4.52	meiotic recombination
YMR090W	YMR090W	3.481	4.432	unknown
YLR178C	TFS1	3.769	4.302	regulation of proteolysis and peptidolysis
YML131W	YML131W	3.298	4.294	unknown
YER150W	SPI1	3.909	4.058	response to acid
YOR391C	HSP33	4.406	4.053	unknown
YMR322C	SNO4	3.678	3.943	pyridoxine metabolism
YKL142W	MRP8	3.258	3.836	protein biosynthesis
YDL021W	GPM2	3.885	3.78	glycolysis; gluconeogenesis
YJL005W	CYR1	3.216	3.546	regulation of cell cycle; RAS protein signal transduction
YOR173W	DCS2	3.475	3.489	deadenylation-dependent decapping of nuclear-transcribed mRNA
YGR248W	SOL4	3.36	3.299	pentose-phosphate shunt, oxidative branch
YNL134C	YNL134C	3.821	3.297	unknown
YDR171W	HSP42	4.238	3.226	cytoskeleton organization and biogenesis; response to stress
YJR073C	OPI3	3.68	3.22	phosphatidylcholine biosynthetic process
YGR019W	UGA1	3.417	3.06	nitrogen utilization
YDR447C	RPS17B	-3.541	-2.913	protein biosynthesis
YMR217W	GUA1	-3.476	-2.964	GMP metabolism
YER117W	RPL23B	-3.294	-3.067	protein biosynthesis
YML026C	RPS18B	-3.235	-2.72	protein biosynthesis
YDR064W	RPS13	-3.116	-2.572	protein biosynthesis
YBL039C	URA7	-2.979	-2.62	phospholipid biosynthesis; pyrimidine base biosynthesis
YDR450W	RPS18A	-2.952	-3.001	protein biosynthesis
YBL027W	RPL19B	-2.873	-2.686	protein biosynthesis
YHR010W	RPL27A	-2.814	-2.355	protein biosynthesis
YNL096C	RPS7B	-2.753	-2.792	protein biosynthesis
YGL008C	PMA1	-2.733	-1.82	regulation of pH; proton transport
YNL226W	YNL226W	-2.73	-2.961	unknown
YML108W	YML108W	-2.73	-3.104	unknown
YHR214W-A	YHR214W-A	-2.698	-1.204	unknown
YOR309C	YOR309C	-2.684	-2.392	unknown
YER131W	RPS26B	-2.662	-3.021	protein biosynthesis
YOR080W	DIA2	-2.653	-3.088	invasive growth (sensu Saccharomyces)
YPL037C	EGD1	-2.589	-2.344	nascent polypeptide association
YBR048W	RPS11B	-2.584	-2.896	protein biosynthesis
YGL030W	RPL30	-2.581	-2.516	protein biosynthesis
YGR159C	NSR1	-2.573	-2.082	rRNA processing
YLR238W	FAR10	-2.528	-2.824	cell cycle arrest in response to pheromone
YDL081C	RPP1A	-2.491	-2.919	translational elongation; protein biosynthesis
YIL052C	RPL34B	-2.483	-2.136	protein biosynthesis
YGR075C	PRP38	-2.448	-2.747	nuclear mRNA splicing, via spliceosome
YML056C	IMD4	-2.439	-2.684	unknown
YJR070C	LIA1	-2.424	-2.201	microtubule cytoskeleton organization
YKR057W	RPS21A	-2.419	-0.768	protein biosynthesis
YOL139C	CDC33	-2.387	-2.297	translational initiation; regulation of cell cycle
YMR219W	ESC1	-2.38	-2.335	chromatin silencing at telomere
YER101C	AST2	-2.37	-3.017	protein targeting to membrane
YKL009W	MRT4	-2.345	-1.733	ribosomal large subunit biogenesis; rRNA processing
YER056C-A	RPL34A	-2.342	-2.332	protein biosynthesis
YAR073W	IMD1	-2.342	-1.534	unknown
YDL208W	NHP2	-2.341	-1.965	35S primary transcript processing; rRNA modification
YMR145C	NDE1	-2.33	-2.148	ethanol fermentation; NADH oxidation
YLR264W	RPS28B	-2.329	-2.539	protein biosynthesis
YER074W	RPS24A	-2.326	-2.263	protein biosynthesis
YKL101W	HSL1	-2.321	-2.489	regulation of cell cycle
YKL216W	URA1	-2.31	-2.039	pyrimidine base biosynthesis
YHR214W	YHR214W	-1.461	-4.24	unknown
YNL067W	RPL9B	-1.999	-4.12	protein biosynthesis
YAR066W	YAR066W	-0.958	-4.111	unknown
YHR203C	RPS4B	-2.267	-3.881	protein biosynthesis
YNL209W	SSB2	-2.042	-3.836	protein biosynthesis
YBR031W	RPL4A	-2.18	-3.583	protein biosynthesis
YLR092W	SUL2	-1.623	-3.559	sulfate transport
YGL084C	GUP1	-2.014	-3.394	glycerol transport; glycerol catabolism
YDL177C	YDL177C	-2.075	-3.29	unknown
YLR046C	YLR046C	-1.049	-3.287	unknown
YGL225W	VRG4	-0.8	-3.282	lipid glycosylation; N-linked glycosylation
YLR367W	RPS22B	-1.982	-3.268	protein biosynthesis
YGL077C	HNM1	-1.72	-3.252	choline transport
YLR198C	YLR198C	-1.32	-3.226	unknown
YIL169C	YIL169C	-0.388	-3.194	unknown
YDL082W	RPL13A	-2.29	-3.139	protein biosynthesis
YOR096W	RPS7A	-4.515	-4.345	protein biosynthesis
YGL031C	RPL24A	-4.297	-3.91	protein biosynthesis
YHL015W	RPS20	-4.096	-4.754	protein biosynthesis
YOR369C	RPS12	-4.053	-4.743	protein biosynthesis
YJL190C	RPS22A	-3.899	-4.41	protein biosynthesis
YER102W	RPS8B	-3.724	-3.873	protein biosynthesis
YMR242C	RPL20A	-3.722	-3.975	protein biosynthesis
YDR382W	RPP2B	-3.569	-4.026	translational elongation; protein biosynthesis
YGL150C	INO80	-3.543	-3.869	DNA repair; transcription from Pol II promoter; chromatin remodeling
YGL102C	YGL102C	-3.533	-3.918	unknown
YMR143W	RPS16A	-3.497	-3.971	protein biosynthesis
YJR145C	RPS4A	-3.459	-4.258	protein biosynthesis; processing of 20S pre-rRNA
YGR214W	RPS0A	-3.4	-3.726	protein biosynthesis
YBR181C	RPS6B	-3.313	-3.459	protein biosynthesis
YEL054C	RPL12A	-3.252	-3.912	protein biosynthesis
YGL103W	RPL28	-3.22	-3.153	protein biosynthesis
YNL301C	RPL18B	-3.114	-3.803	protein biosynthesis
YLR333C	RPS25B	-3.109	-3.824	protein biosynthesis
YLR150W	STM1	-3.05	-3.127	anti-apoptosis; telomere maintenance
YLR048W	RPS0B	-3.048	-3.995	protein biosynthesis
YJL177W	RPL17B	-3.035	-3.609	protein biosynthesis
YPL090C	RPS6A	-3.021	-3.28	protein biosynthesis
YLR062C	BUD28	-2.977	-3.705	cellular bud site selection
YPR044C	OPI11	-2.96	-3.234	unknown
YGL189C	RPS26A	-2.948	-3.885	protein biosynthesis
YPR132W	RPS23B	-2.946	-3.174	protein biosynthesis
YDL075W	RPL31A	-2.943	-3.281	protein biosynthesis
YGR118W	RPS23A	-2.896	-3.339	protein biosynthesis
YLR388W	RPS29A	-2.834	-3.281	protein biosynthesis
YHL001W	RPL14B	-2.832	-3.14	protein biosynthesis
YKL056C	TMA19	-2.83	-3.409	cytoplasmic translation
YDR025W	RPS11A	-2.825	-3.381	protein biosynthesis
YMR142C	RPL13B	-2.811	-3.395	protein biosynthesis
YIL133C	RPL16A	-2.807	-3.294	protein biosynthesis
YDL083C	RPS16B	-2.789	-3.283	protein biosynthesis
YOR167C	RPS28A	-2.784	-3.292	protein biosynthesis
YIL018W	RPL2B	-2.755	-3.628	protein biosynthesis
YNL069C	RPL16B	-2.645	-3.175	protein biosynthesis
YOR133W	EFT1	-2.643	-4.363	translational elongation
YKL006W	RPL14A	-2.64	-3.108	protein biosynthesis
YLR372W	SUR4	-2.581	-3.441	fatty acid biosynthesis
YBL087C	RPL23A	-2.537	-3.436	protein biosynthesis
YJL188C	BUD19	-2.522	-3.885	cellular bud site selection
YGL076C	RPL7A	-2.313	-3.548	protein biosynthesis
YML022W	APT1	-2.306	-3.22	AMP biosynthesis

## Sheet: late response
Dataset S1. Gene expression under ethanol stress. Comparison of the mRNA expression of S. cerevisiae CECT 10094 and Temohaya-26 by fold changes after 1 h and after exponential phase after addition of ethanol to the GPY medium. The expressions for each gene at each time point were represented in the relative fold changes against themselves under non stressed conditions. Differentially expressed ge…
Fold change at late stage
Open reading frame code	Gene Name	CECT 10094 fold change	Temohaya-26 fold change	Biological Process
YPL240C	HSP82	2.825	1.615	protein folding; response to stress
YCR016W	YCR016W	1.01	-1.114	unknown
YGR034W	RPL26B	2.728	0.072	protein biosynthesis
YDL147W	RPN5	2.604	1.149	ubiquitin-dependent protein catabolism
YMR051C	YMR051C	2.434	0.207	Ty element transposition
YBL005W-A	YBL005W-A	2.358	0.033	Ty element transposition
YKL073W	LHS1	1.15	-0.321	response to unfolded protein; protein transport
YNL143C	YNL143C	2.325	0.536	unknown
YPR005C	HAL1	2.322	0.542	salinity response
YCR008W	SAT4	2.316	0.823	cation homeostasis; G1/S transition of mitotic cell cycle
YKR071C	DRE2	2.306	1.379	iron-sulfur cluster assembly
YDR366C	YDR366C	2.294	0.504	unknown
YJR028W	YJR028W	2.289	-0.106	Ty element transposition
YBL036C	YBL036C	2.259	1.078	amino acid metabolism
YPL078C	ATP4	2.255	1.054	ATP synthesis coupled proton transport
YDR026C	NSI1	2.072	-1.002	chromatin silencing at rDNA
YJL167W	ERG20	2.06	0.451	ergosterol biosynthesis
YML130C	ERO1	2.056	0.438	protein folding; protein thiol-disulfide exchange
YFR033C	QCR6	1.999	0.391	mitochondrial electron transport
YOR065W	CYT1	1.985	0.522	mitochondrial electron transport
YMR300C	ADE4	1.975	0.369	purine base metabolism
YNR001C	CIT1	1.915	0.896	tricarboxylic acid cycle
YPL225W	YPL225W	1.908	0.277	unknown
YKR023W	YKR023W	1.904	-0.298	unknown
YDR033W	MRH1	1.888	0.691	unknown
YJR026W	YJR026W	1.874	0.159	Ty element transposition
YAR009C	YAR009C	1.868	-0.26	Ty element transposition
YDL168W	SFA1	1.853	0.923	formaldehyde assimilation
YPR169W	JIP5	1.85	0.448	protein monoubiquitination
YMR090W	YMR090W	1.844	1.481	unknown
YDR086C	SSS1	1.838	0.294	cotranslational membrane targeting
YML045W	YML045W	1.822	-0.145	Ty element transposition
YOR209C	NPT1	1.8	0.636	chromatin silencing at telomere
YOR261C	RPN8	1.799	-0.065	ubiquitin-dependent protein catabolism
YGR082W	TOM20	1.789	0.001	mitochondrial matrix protein import
YLR009W	RLP24	1.78	0.511	ribosomal large subunit biogenesis
YDR177W	UBC1	1.765	0.285	protein monoubiquitination; protein polyubiquitination
YNL064C	YDJ1	1.76	1.235	protein-mitochondrial targeting
YER148W	SPT15	1.75	0.18	transposon integration
YDR210W	YDR210W	1.748	1.028	Ty element transposition
YBR025C	OLA1	1.746	1.371	ATPase activity
YGR231C	PHB2	1.744	0.061	proteolysis and peptidolysis; replicative cell aging
YDR071C	PAA1	1.73	0.18	chromatin organization
YKL117W	SBA1	1.722	0.795	protein folding
YJL188C	BUD19	1.714	1.412	cellular bud site selection
YMR199W	CLN1	1.711	0.593	regulation of CDK activity
YAL007C	ERP2	1.711	-0.226	ER to Golgi transport
YBR039W	ATP3	1.704	0.054	ATP synthesis coupled proton transport
YDR533C	HSP31	1.694	0.256	unknown
YBL101W-A	YBL101W-A	1.688	0.326	Ty element transposition
YBR054W	YRO2	1.686	1.212	unknown
YKL109W	HAP4	1.682	1.692	regulation of carbohydrate metabolism; transcription
YML040W	YML040W	1.678	-0.061	Ty element transposition
YCR009C	RVS161	1.675	-0.64	polar budding; response to osmotic stress; endocytosis
YER081W	SER3	1.658	0.005	serine family amino acid biosynthesis
YLL013C	PUF3	1.652	1.266	mRNA catabolism, deadenylation-dependent
YIL060W	YIL060W	1.651	-0.373	unknown
YHR039C-A	VMA10	1.648	0.398	vacuolar acidification; glycogen metabolism
YGR049W	SCM4	1.646	0.436	cell cycle
YOR259C	RPT4	1.637	0.234	ubiquitin-dependent protein catabolism
YPR165W	RHO1	1.628	0.982	actin cytoskeleton organization
YLR297W	YLR297W	1.627	-0.131	unknown
YDL192W	ARF1	1.625	-0.087	intra-Golgi transport; ER to Golgi transport
YDR068W	DOS2	1.618	-0.844	unknown
YHR051W	COX6	1.612	0.399	aerobic respiration
YPL009C	TAE2	1.607	-0.151	cytoplasmic translation
YLR238W	FAR10	1.604	0.203	cell cycle arrest in response to pheromone
YFR052W	RPN12	1.602	0.508	ubiquitin-dependent protein catabolism
YOL165C	AAD15	1.584	0.349	aldehyde metabolism
YNL244C	SUI1	1.582	0.829	translational initiation
YKL065C	YET1	1.573	0.339	unknown
YNL111C	CYB5	1.573	1.229	sterol biosynthesis
YER012W	PRE1	1.567	0.39	response to stress
YML131W	YML131W	1.564	1.685	unknown
YDR062W	LCB2	1.559	-0.367	sphingolipid biosynthesis
YLL011W	SOF1	1.556	0.143	35S primary transcript processing; rRNA modification
YGR138C	TPO2	1.548	1.021	polyamine transport
YMR046C	YMR046C	1.531	-0.289	Ty element transposition
YLR192C	HCR1	1.525	1.179	protein biosynthesis; processing of 20S pre-rRNA
YMR260C	TIF11	1.52	0.304	translational initiation
YBL052C	SAS3	1.513	0.06	chromatin modification; chromatin silencing at telomere
YBL041W	PRE7	1.505	-0.035	ubiquitin-dependent protein catabolism
YGL011C	SCL1	1.484	1.376	ubiquitin-dependent protein catabolism
YPR086W	SUA7	1.479	0.018	transcription initiation from Pol II promoter
YNL110C	NOP15	1.474	-0.388	ribosomal large subunit biogenesis
YHR053C	CUP1-1	1.471	0.342	response to copper ion
YLR109W	AHP1	1.466	1.562	regulation of cell redox homeostasis; response to metal ion
YNL156C	NSG2	1.461	1.048	sterol biosynthetic process
YDR529C	QCR7	1.46	0.706	mitochondrial electron transport
YLL019C	KNS1	1.452	0.439	protein amino acid phosphorylation
YDR054C	CDC34	1.451	-0.19	protein autoubiquitination
YGL157W	ARI1	1.438	0.381	unknown
YDL137W	ARF2	1.437	0.973	intra-Golgi transport; ER to Golgi transport
YPR148C	YPR148C	1.424	-0.431	unknown
YOR158W	PET123	1.412	0.339	protein biosynthesis
YEL051W	VMA8	1.408	-0.201	vacuolar acidification
YMR161W	HLJ1	1.404	-0.305	ATPase activator activity
YMR193W	MRPL24	1.396	1.108	protein biosynthesis
YOL038W	PRE6	1.393	0.018	ubiquitin-dependent protein catabolism
YDL037C	BSC1	1.392	1.708	unknown
YPR190C	RPC82	1.39	0.583	transcription from Pol III promoter
YDR019C	GCV1	1.384	0.394	glycine metabolism; one-carbon compound metabolism
YDL099W	BUG1	1.375	-0.068	ER to Golgi vesicle-mediated transport
YDL084W	SUB2	1.373	0.239	mRNA export from nucleus
YAR010C	YAR010C	1.372	-0.238	Ty element transposition
YHR071W	PCL5	1.361	0.699	cell cycle
YFR050C	PRE4	1.358	1.261	ubiquitin-dependent protein catabolism
YEL024W	RIP1	1.356	1.472	mitochondrial electron transport
YOR198C	BFR1	1.354	-0.23	mRNA metabolic process
YOR117W	RPT5	1.346	1.104	ubiquitin-dependent protein catabolism
YOL068C	HST1	1.335	0.08	transcriptional gene silencing
YDL135C	RDI1	1.335	0.39	small GTPase mediated signal transduction
YNL052W	COX5A	1.329	1.27	aerobic respiration
YBR256C	RIB5	1.328	0.414	vitamin B2 biosynthesis
YKL009W	MRT4	1.325	-0.108	ribosomal large subunit biogenesis; rRNA processing
YPR020W	ATP20	1.31	0.591	ATP synthesis coupled proton transport
YPR173C	VPS4	1.309	0.671	late endosome to vacuole transport; protein-Golgi retention
YGR157W	CHO2	1.309	0.091	phosphatidylcholine biosynthesis
YGR102C	GTF1	1.309	0.915	glutaminyl-tRNAGln biosynthesis via transamidation
YMR015C	ERG5	1.309	0.825	ergosterol biosynthesis
YDR214W	AHA1	1.306	1.255	response to stress; protein folding
YNL098C	RAS2	1.302	0.62	activation of adenylate cyclase activity
YCL020W	YCL020W	1.301	0.816	Ty element transposition
YGR207C	CIR1	1.293	-0.375	unknown
YBR041W	FAT1	1.293	-0.699	very-long-chain fatty acid metabolism; lipid transport
YOL058W	ARG1	1.287	-0.393	arginine biosynthesis
YOR046C	DBP5	1.286	0.557	mRNA-nucleus export
YPR158W	YPR158W	1.28	-1.06	unknown; Ty element transposition
YGL252C	RTG2	1.273	0.103	intracellular signaling cascade
YBR012W-A	YBR012W-A	1.267	-0.23	Ty element transposition
YGL043W	DST1	1.26	0.24	meiotic recombination; RNA elongation from Pol II promoter
YPR065W	ROX1	1.252	0.635	negative regulation of transcription from Pol II promoter
YLR438W	CAR2	1.246	1.395	arginine catabolism
YGR253C	PUP2	1.242	-0.581	response to stress; ubiquitin-dependent protein catabolism
YKL016C	ATP7	1.242	1.07	ATP synthesis coupled proton transport
YBL099W	ATP1	1.242	-1.011	ATP synthesis coupled proton transport
YBR009C	HHF1	1.237	0.352	chromatin assembly/disassembly
YDL100C	GET3	1.234	0.778	response to heat; response to metal ion
YDR211W	GCD6	1.234	0.119	translational initiation
YBL091C	MAP2	1.226	0.454	proteolysis and peptidolysis
YPL171C	OYE3	1.194	0.228	apoptotic process
YGR155W	CYS4	1.136	1.512	cysteine biosynthesis
YLR051C	FCF2	1.133	1.621	unknown
YAL003W	EFB1	1.096	1.135	translational elongation
YPL237W	SUI3	1.081	1.387	translational initiation
YOL136C	PFK27	1.059	1.498	regulation of glycolysis
YOR293W	RPS10A	1.035	1.119	protein biosynthesis
YBL038W	MRPL16	1.028	1.509	protein biosynthesis
YLL026W	HSP104	1.013	-0.389	response to stress; protein folding
YKL150W	MCR1	1.003	0.076	response to oxidative stress; ergosterol biosynthesis
YBR053C	YBR053C	0.998	0.31	unknown
YKR085C	MRPL20	0.975	1.426	mitochondrial genome maintenance; protein biosynthesis
YOR052C	YOR052C	0.958	1.709	unknown
YOR294W	RRS1	0.952	1.051	ribosome biogenesis; rRNA processing
YBR169C	SSE2	0.95	0.177	protein folding
YML026C	RPS18B	0.934	1.053	protein biosynthesis
YMR002W	MIC17	0.912	1.378	aerobic respiration
YPL135W	ISU1	0.756	1.944	iron-sulfur cluster assembly; iron ion homeostasis
YML106W	URA5	0.747	1.993	pyrimidine base biosynthesis
YOR145C	PNO1	0.606	2.352	protein complex assembly; rRNA processing
YLR411W	CTR3	0.509	2.144	copper ion import
YML063W	RPS1B	0.465	2.003	protein biosynthesis
YEL026W	SNU13	0.44	2.428	nuclear mRNA splicing, via spliceosome
YER036C	YER036C	0.377	2.018	unknown
YBL042C	FUI1	0.373	2.313	uridine transport
YKL071W	YKL071W	0.351	2.061	unknown
YOR091W	TMA46	0.34	1.931	cytoplasmic translation
YKR075C	YKR075C	0.234	2.71	unknown
YGL158W	RCK1	0.196	3.306	regulation of meiosis; protein amino acid phosphorylation
YJL048C	UBX6	0.063	1.96	sporulation resulting in formation of a cellular spore
YGR052W	FMP48	0.041	1.89	protein phosphorylation
YER056C	FCY2	-0.057	1.934	cytosine transport; purine transport
YLR058C	SHM2	-0.162	2.235	one-carbon compound metabolism
YLR180W	SAM1	-0.171	2.115	methionine metabolism
YLR355C	ILV5	-0.185	1.938	branched chain family amino acid biosynthesis
YEL054C	RPL12A	-0.335	2.199	protein biosynthesis
YFL014W	HSP12	-0.41	2.692	response to oxidative stress; hyperosmotic response
YLR023C	IZH3	-0.428	1.962	cellular zinc ion homeostasis
YMR217W	GUA1	-0.459	2.109	GMP metabolism
YPL038W	MET31	-0.555	1.892	regulation of transcription; sulfur amino acid metabolism
YGR159C	NSR1	-0.572	3.116	ribosomal small subunit assembly and maintenance
YMR318C	ADH6	-0.685	3.221	alcohol metabolism; aldehyde metabolism
YDR403W	DIT1	-0.696	3.179	spore wall assembly (sensu Saccharomyces)
YML056C	IMD4	-1.007	1.891	unknown
YNR014W	YNR014W	-1.566	2.224	unknown
YMR186W	HSC82	3.15	2.503	protein folding; response to stress
YER053C	PIC2	2.621	1.981	transmembrane transport
YNL160W	YGP1	1.888	3.197	response to nutrients; response to stress
YJL116C	NCA3	1.863	3.643	mitochondrion organization and biogenesis
YGR234W	YHB1	1.722	3.063	response to stress
YDR399W	HPT1	1.629	1.997	purine nucleotide biosynthesis
YOR007C	SGT2	1.615	1.981	posttranslational protein targeting to membrane
YKL062W	MSN4	1.393	2.503	response to stress
YMR145C	NDE1	1.321	2.076	ethanol fermentation; NADH oxidation
YOR303W	CPA1	1.3	2.109	arginine biosynthesis
YJR048W	CYC1	1.286	3.068	electron transport
YDR353W	TRR1	1.284	1.932	regulation of cell redox homeostasis
YOR338W	YOR338W	1.237	2.319	positive regulation of transcription from RNA polymerase II promoter
YBR068C	BAP2	1.197	2.221	amino acid transport
YGL031C	RPL24A	1.062	2.063	protein biosynthesis
YKR076W	ECM4	0.989	2.623	cell wall organization and biogenesis
YBR069C	TAT1	0.979	2.123	amino acid transport
YGR084C	MRP13	0.965	2.112	protein biosynthesis
YGR055W	MUP1	0.924	1.955	sulfur amino acid transport
YGL256W	ADH4	-4.991	-0.354	fermentation
YNL042W	BOP3	-4.183	-1.868	cellular response to methylmercury
YOR035C	SHE4	-3.962	-2.111	actin cytoskeleton organization and biogenesis
YMR323W	ERR3	-3.417	-1.901	unknown
YLR384C	IKI3	-3.413	-1.771	regulation of transcription from Pol II promoter
YOR373W	NUD1	-3.288	-0.198	microtubule nucleation
YMR137C	PSO2	-3.264	-2.206	DNA repair; double-strand break repair
YDL167C	NRP1	-3.183	-1.409	unknown
YNR002C	FUN34	-3.15	-0.548	nitrogen utilization; transport
YKL171W	YKL171W	-3.083	-0.563	proteolysis and peptidolysis
YAL061W	BDH2	-3.061	-1.687	unknown
YPR123C	YPR123C	-3.012	-1.053	unknown
YBR213W	MET8	-3.006	-1.613	sulfate assimilation; siroheme biosynthesis
YAR035W	YAT1	-2.979	-1.784	alcohol metabolism; carnitine metabolism
YHR129C	ARP1	-2.977	-1.243	mitotic anaphase B
YML003W	YML003W	-2.955	-0.028	unknown
YOR038C	HIR2	-2.94	-1.041	regulation of transcription from Pol II promoter
YOL098C	YOL098C	-2.901	-1.032	unknown
YDR247W	VHS1	-2.898	0.42	protein amino acid phosphorylation
YGL014W	PUF4	-2.879	-2.238	loss of chromatin silencing during replicative cell aging
YLR410W	VIP1	-2.875	-1.448	actin cytoskeleton organization and biogenesis
YPL048W	CAM1	-2.866	-1.181	regulation of translational elongation
YAL011W	SWC1	-2.856	-2.082	endoplasmic reticulum organization
YJR148W	BAT2	-2.846	0.656	amino acid catabolism
YGR083C	GCD2	-2.834	-1.12	translational initiation
YOR243C	PUS7	-2.823	-2.072	pseudouridine synthesis; snRNA modification
YNL236W	SIN4	-2.819	0.634	transcription from Pol II promoter
YHR216W	IMD2	-2.796	0.779	GTP biosynthesis
YPL281C	ERR2	-2.784	-1.712	unknown
YMR262W	YMR262W	-2.771	-1.985	unknown
YPR027C	YPR027C	-2.769	-0.441	unknown
YCR045C	RRT12	-2.762	-2.157	ascospore wall assembly
YGR286C	BIO2	-2.761	-0.526	biotin biosynthesis
YOR315W	SFG1	-2.756	-1.765	mitotic cell cycle
YGL197W	MDS3	-2.753	-1.416	sporulation
YCR006C	YCR006C	-2.738	-2.196	unknown
YCR041W	YCR041W	-2.709	-2.003	unknown
YNL188W	KAR1	-2.709	-0.445	spindle pole body duplication (sensu Saccharomyces)
YHR093W	AHT1	-2.704	-1.503	unknown
YCR020C-A	MAK31	-2.69	-1.552	host-pathogen interaction; N-terminal protein amino acid acetylation
YPR183W	DPM1	-2.687	-1.403	GPI anchor biosynthesis; O-linked glycosylation; N-linked glycosylation
YLR398C	SKI2	-2.685	-1.571	regulation of translation; mRNA catabolism
YBL044W	YBL044W	-2.682	1.031	unknown
YOR377W	ATF1	-2.678	-2.063	fermentation; fatty acid metabolism
YBR244W	GPX2	-2.678	-1.476	response to oxidative stress
YLR382C	NAM2	-2.677	-1.141	Group I intron splicing; leucyl-tRNA aminoacylation
YCL042W	YCL042W	-2.673	-1.996	unknown
YCL018W	LEU2	-2.673	-0.376	leucine biosynthesis
YLR383W	RHC18	-2.671	-2.062	cell proliferation; DNA repair
YOR304W	ISW2	-2.635	-1.202	chromatin remodeling
YBR031W	RPL4A	-2.635	-0.628	protein biosynthesis
YCL009C	ILV6	-2.634	-0.867	branched chain family amino acid biosynthesis
YLR425W	TUS1	-2.615	-1.865	cell wall organization and biogenesis; signal transduction
YDR293C	SSD1	-2.608	-0.661	cell wall organization and biogenesis
YDR433W	KRE22	-2.606	-0.887	unknown
YPR194C	OPT2	-2.603	-1.785	oligopeptide transport
YLR432W	IMD3	-2.603	0.901	GTP biosynthesis
YPR078C	YPR078C	-2.601	-2.193	meiosis; DNA metabolism
YBR166C	TYR1	-2.591	-2.236	tyrosine metabolism
YDR517W	GRH1	-2.586	-1.106	mitotic spindle checkpoint
YDR444W	YDR444W	-2.578	-2.071	unknown
YKL174C	TPO5	-2.572	-1.421	polyamine transport
YMR044W	IOC4	-2.572	-1.315	chromatin remodeling
YER049W	TPA1	-2.565	-1.352	translational termination
YPL217C	BMS1	-2.562	-1.14	ribosome assembly; rRNA processing
YKL222C	YKL222C	-2.556	-1.281	unknown
YOR133W	EFT1	-2.536	-0.697	translational elongation
YKR007W	MEH1	-2.535	-0.846	microautophagy
YPR128C	ANT1	-2.53	-0.391	peroxisome organization and biogenesis; fatty acid beta-oxidation
YJR016C	ILV3	-2.527	-0.555	branched chain family amino acid biosynthesis
YKL176C	LST4	-2.524	-1.243	protein transport
YOL004W	SIN3	-2.52	-0.741	chromatin silencing at ribosomal DNA
YGL026C	TRP5	-2.51	-0.758	tryptophan biosynthesis
YDR148C	KGD2	-2.504	-0.872	2-oxoglutarate metabolism; tricarboxylic acid cycle
YKL107W	YKL107W	-2.503	-0.866	unknown
YLR222C	UTP13	-2.497	-2.261	processing of 20S pre-rRNA
YGL250W	RMR1	-2.492	-1.599	meiotic gene conversion
YNL142W	MEP2	-2.49	-1.881	ammonium transport; pseudohyphal growth
YCR028C	FEN2	-2.487	-1.162	pantothenate transport
YBR028C	YPK3	-2.475	-1.614	unknown
YHR158C	KEL1	-2.471	-1.089	regulation of cell shape; cytogamy; plasma membrane fusion
YAR073W	IMD1	-2.471	1.27	unknown
YJR019C	TES1	-2.46	-1.316	fatty acid oxidation
YKL178C	STE3	-2.451	-1.18	signal transduction during conjugation with cellular fusion
YHR208W	BAT1	-2.449	-0.67	branched chain family amino acid biosynthesis; amino acid catabolism
YGR240C	PFK1	-2.446	-0.679	glycolysis
YCR035C	RRP43	-2.441	-1.667	mRNA catabolism; 35S primary transcript processing
YMR190C	SGS1	-2.438	-0.154	mitotic chromosome segregation
YJL056C	ZAP1	-2.435	-1.319	zinc ion homeostasis; regulation of transcription from Pol II promoter
YGR260W	TNA1	-2.434	-0.51	nicotinamide mononucleotide transport
YDR136C	VPS61	-2.425	-1.424	protein targeting to vacuole
YLR416C	YLR416C	-2.423	-1.807	unknown
YCR091W	KIN82	-2.419	-1.141	protein amino acid phosphorylation; response to pheromone
YNL058C	YNL058C	-2.417	-0.834	unknown
YCR025C	YCR025C	-2.408	-1.044	unknown
YJL201W	ECM25	-2.408	-0.807	cell wall organization and biogenesis
YDL214C	PRR2	-2.406	-1.014	MAPKKK cascade
YMR185W	YMR185W	-2.389	-1.026	unknown
YIL042C	PKP1	-2.375	-0.778	protein phosphorylation
YGR259C	YGR259C	-2.372	-0.853	unknown
YDR011W	SNQ2	-2.368	-1.368	response to singlet oxygen; response to drug
YLR041W	YLR041W	-2.366	-0.558	unknown
YNL021W	HDA1	-2.352	-1.115	loss of chromatin silencing during replicative cell aging
YNL273W	TOF1	-2.351	-1.901	DNA topological change
YOL152W	FRE7	-2.35	-0.749	iron ion transport
YLR214W	FRE1	-2.34	-1.775	copper ion import; iron ion transport
YIL026C	IRR1	-2.33	-1.609	cytogamy; mitotic sister chromatid cohesion
YHR025W	THR1	-2.318	-0.597	homoserine metabolism; isoleucine metabolism; methionine metabolism
YLR110C	CCW12	-2.317	-1.094	cell wall organization and biogenesis;conjugation with cellular fusion
YJL206C	YJL206C	-2.316	-1.442	unknown
YJL005W	CYR1	-2.302	-1.141	regulation of cell cycle; RAS protein signal transduction
YLR213C	CRR1	-2.3	-1.561	ascospore wall assembly
YAL048C	GON1	-2.287	-1.795	vesicle-mediated transport
YER182W	FMP10	-2.284	-1.364	unknown
YPL258C	THI21	-2.281	-1.353	thiamin biosynthesis
YDR102C	YDR102C	-2.276	-1.805	unknown
YBR208C	DUR1,2	-2.273	-0.88	urea metabolism; allantoin catabolism
YLR277C	YSH1	-2.272	-1.947	mRNA polyadenylation; mRNA cleavage
YDL211C	YDL211C	-2.248	-1.246	unknown
YAL051W	OAF1	-2.238	-2.187	positive regulation of transcription; fatty acid metabolism
YAR030C	YAR030C	-2.236	-2.121	unknown
YBL009W	YBL009W	-2.231	-1.93	meiosis
YML022W	APT1	-2.213	0.566	AMP biosynthesis
YLR164W	SHH4	-2.184	-2.257	unknown
YHL021C	FMP12	-2.173	-0.474	unknown
YMR162C	DNF3	-2.13	-0.41	intracellular protein transport
YMR322C	SNO4	-2.125	0.875	pyridoxine metabolism
YNL262W	POL2	-2.123	-1.374	DNA repair synthesis
YLL053C	YLL053C	-2.096	-1.831	unknown
YNL230C	ELA1	-2.089	-1.869	RNA elongation from Pol II promoter
YIR038C	GTT1	-2.077	-0.6	glutathione metabolism
YHR041C	SRB2	-2.064	-1.772	transcription from Pol II promoter
YCR106W	RDS1	-2.057	-1.643	response to xenobiotic stimulus
YLR092W	SUL2	-2.047	-0.445	sulfate transport
YCR014C	POL4	-2.044	-1.469	base-excision repair, gap-filling; double-strand break repair
YAL060W	BDH1	-2.039	-2.245	butanediol fermentation
YCR021C	HSP30	-2.027	-2.081	response to stress; protein folding
YGR090W	UTP22	-2.026	-0.237	processing of 20S pre-rRNA
YDL223C	HBT1	-2.024	0.481	cellular morphogenesis during conjugation with cellular fusion
YOR381W	FRE3	-2.011	-2.272	iron ion homeostasis; iron-siderochrome transport
YLR178C	TFS1	-2.007	-1.847	regulation of proteolysis and peptidolysis
YJL203W	PRP21	-1.993	-1.868	nuclear mRNA splicing, via spliceosome
YGR285C	ZUO1	-1.989	-0.544	protein folding
YJR020W	YJR020W	-1.985	-1.843	unknown
YLR317W	KRE34	-1.968	-1.941	unknown
YAR008W	SEN34	-1.759	-3.497	tRNA splicing
YAL028W	FRT2	-1.327	-3.41	response to stress
YDL246C	SOR2	-1.872	-3.129	hexose metabolism
YKL162C	YKL162C	-1.557	-3.096	unknown
YDR227W	SIR4	-1.801	-3.006	loss of chromatin silencing during replicative cell aging
YLR088W	GAA1	-1.113	-2.791	attachment of GPI anchor to protein
YAL062W	GDH3	-1.041	-2.728	glutamate biosynthesis
YOR375C	GDH1	-0.97	-2.699	glutamate biosynthesis
YBR045C	GIP1	-0.646	-2.696	spore wall assembly (sensu Saccharomyces)
YIL011W	TIR3	-1.028	-2.66	unknown
YBR063C	YBR063C	0.289	-2.565	unknown
YFL057C	AAD16	-0.249	-2.528	aldehyde metabolism
YGR199W	PMT6	-1.736	-2.425	O-linked glycosylation
YDR278C	YDR278C	-1.916	-2.322	unknown
YDR326C	YSP2	-1.734	-2.319	apoptotic process
YBR092C	PHO3	-5.098	-5.506	thiamin transport
YHR214W-A	YHR214W-A	-4.558	-3.382	unknown
YOR230W	WTM1	-3.788	-2.487	regulation of meiosis
YHR214W	YHR214W	-3.724	-4.763	unknown
YDR044W	HEM13	-3.353	-3.708	heme biosynthesis
YJL196C	ELO1	-3.206	-2.871	fatty acid elongation, unsaturated fatty acid
YBR141C	YBR141C	-3.154	-2.929	unknown
YAR066W	YAR066W	-3.149	-4.488	unknown
YIL169C	YIL169C	-3.133	-4.05	unknown
YER190W	YRF1-2	-2.976	-2.726	telomerase-independent telomere maintenance
YKR039W	GAP1	-2.934	-3.878	amino acid transport
YBR140C	IRA1	-2.895	-2.69	RAS protein signal transduction; sporulation
YBR091C	MRS5	-2.727	-3.365	mitochondrial inner membrane protein import
YLR210W	CLB4	-2.499	-2.74	G2/M transition of mitotic cell cycle; G1/S transition of mitotic cell cycle
YOL155C	YOL155C	-2.401	-3.609	cell wall organization and biogenesis
YBR094W	PBY1	-2.353	-2.438	unknown
YBR095C	RXT2	-2.337	-2.914	invasive growth; conjugation with cellular fusion
YPR112C	MRD1	-2.212	-2.343	35S primary transcript processing
YCR007C	YCR007C	-2.164	-2.778	unknown
YOR010C	TIR2	-2.151	-2.992	response to stress
YAR071W	PHO11	-2.102	-2.423	phosphate metabolism
YGR290W	YGR290W	-1.95	-3.122	unknown
