# Supplementary material for: Ethanol Cellular Defense Induce Unfolded Protein Response in Yeast
Source: Front Microbiol. 2016 Feb 18;7:189. doi: 10.3389/fmicb.2016.00189 (PMC4757686; doi:10.3389/fmicb.2016.00189)
Supplement: Supplementary Table2 — Up-regulated genes in S. cerevisiae CECT 10094 and Temohaya-MI26 after 1 h and after exponential phase of ethanol stress (excel file,.xlsx). Promoter regions were analyzed using Regulatory Sequence Analysis Tools (RSAT) (http://rsat.ulb.ac.be/rsat). The number of binding sites for transcription factors involved in various stress responses, such as Msn2p/Msn4p for general stress, Hac1p for unfolded protein response, Hsf1p for heat stress, and Yap1p for oxidative stress, are shown. The number of STRE elements in their promoter regions, implicated in a general stress response in yeast, was also analyzed. Those genes previously found to be up-regulated under ethanol stress are underlined. [file Table2.XLSX]

## Sheet: early stage
Up-regulated genes after 1 hour of ethanol stress
Gene	Function	STRE sequences	Number of binding sites for				Reference
			Msn2/4p	Yap1	Hsf1p	Hac1p
CECT 10094 strain:
PIN3	Actin cytoskeleton organization	1	1	0	0	1
NCA3	ATP synthesis	0	0	0	0	0
SPR28	Cell wall organization and biogenesis	0	0	0	2	0
YDL124W	Cellular response to oxidative stress	2	2	1	2	1	1
GRE3		1	1	1	0	1	1,2,3,6
NCE103		1	1	1	2	0	6
RGI1	Energy reserve metabolic process	4	4	0	2	3	2,8
HSP104	Heat Shock Protein	3	3	1	8	0	1,2,3,4
HSP32		4	4	0	6	0	4
CTR2	Intracellular copper ion transport	1	1	0	2	0	1
CYB2	Lactate utilization	1	1	0	0	0
PIC2	Phosphate ion transport	1	1	0	2	0	1,2,3,6,8
PUT4	Proline transport	3	3	1	2	0
PUT1	Proline utilization	0	0	0	0	1	4
MPD1	Protein folding	0	0	0	0	0
SRN2	Protein targeting to vacuole	0	0	0	0	0
THI12	Thiamin biosynthesis	2	2	1	2	0	6
THI11		0	0	0	2	1
THI13		0	0	0	2	1
YHR033W	Unknown	1	1	0	0	0
FMP12		3	3	0	0	1	2,8
YCL042W		0	0	0	0	0	2,6
FMP34		1	1	1	0	1
YNL195C		0	0	4	0	1
OLE1	Monounsaturated fatty acid synthesis	0	0	0	0	1	9
ZWF1	Pentose-phosphate shunt	2	2	1	0	0	4
Both strains:
ACS1	Acetyl-CoA biosynthesis	3	3	0	0	0
DCS2	m7G-oligoribonucleotide metabolism	2	2	2	0	0	6
GPM2	Glycolysis	1	1	1	4	0	2,3,4
HSP42	Heat Shock Protein	3	3	0	8	0	1,2,4,8
HSP12		7	7	0	0	4	1,2,3,4,5,6
HSP26		4	4	0	2	0	1,2,3,4,6,10
HSP31		1	1	3	4	0	2,4,6,8
HSP33		4	4	0	4	0
MSC1	Meiotic recombination	2	2	0	0	0
UGA1	Nitrogen utilization	0	0	3	0	0	2
SOL4	Pentose-phosphate shunt	1	1	0	0	0	4,6,8
OPI3	Phosphatidylcholine biosynthesis	1	1	0	2	0	2,6,7
CYR1	Ras protein signal transduction	1	1	1	0	1	6
TFS1	Regulation of Ras protein signal transduction	2	2	0	0	0	6
SPI1	Response to acid	3	3	0	2	1	2,6,8
MRP8	Unknown	1	1	1	0	0
SNO4		4	4	0	6	0
YMR090W		1	1	1	0	1	6
YML131W		1	1	1	2	0	6
YNL134C		2	2	2	0	0	2,6
Temohaya-26 strain:
CAK1	Cell cycle	1	1	0	0	0
ECM4	Cell wall organization and biogenesis	2	2	3	2	0
PIR3		1	1	0	0	0	3,6
HBT1	Cellular morphogenesis	2	2	0	0	0
GCY1	Response to oxidative stress	1	1	0	2	1	4
SFA1	Formaldehyde metabolism	1	1	0	2	1	4
GUT2	Glycerol metabolism	1	1	0	2	0	6
STR3	Methionine biosynthesis	1	1	0	0	1	3
TKL2	Pentose Phosphate Cycle	2	2	2	1	2
SSE2	Protein folding	1	1	1	2	0	2,3
RCK1	Regulation of meiosis	2	2	2	4	1
SIP18	Response to osmotic stress	3	3	0	2	0	6
DDR2	Response to stress	4	4	0	2	0	2,3,6
ALD3		2	2	2	0	0	8
GRE1		0	0	0	0	0
RTC3	RNA metabolic process	2	2	1	0	0	6,8
SGA1	Sporulation	5	5	0	0	1
SPS100		3	3	2	2	0	6
FMP16	Unknown	1	1	1	0	0	8
OM45		3	3	1	4	3	2,8
RTN2		1	1	1	2	0	8
SPG4		1	1	1	2	0
UIP4		3	3	0	0	0
BDH2		2	2	0	4	0
DSF1		1	1	0	2	0
NQM1		3	3	0	0	0	4
YGR066C		1	1	0	0	0
YNR073C		0	0	0	0	0
YRO2		1	1	2	0	0	2,3,6
PEP4	Vacuolar protein catabolism	1	1	0	0	0	6
YHR138C	Vacuole fusion	1	1	0	0	0
1	Alexandre et al. 2001
2	Fujita et al. 2004
3	Chandler et al. 2004
4	Stanley et al. 2010
5	Ma and Liu 2010
6	Yang, J. 2011
7	Teixeira et al. 2009
8	Ogawa et al. 2000
9	Shobayashi M et al. 2007
10	Marks, VD et al. 2008

## Sheet: late stage 
Up-regulated genes in after exponential phase under ethanol stress:
Gene	Function	STRE	Number of binding sites for				Reference
		sequences	Msn2/4p	Yap1	Hsf1p	Hac1p
CECT 10094 strain:
HLJ1	ER-associated protein catabolic process	0	0	0	5	2
FCF2	35S rRNA processing	1	1	0	0	0
RDI1	Actin cytoskeleton organization	0	0	0	0	0
RHO1		1	1	1	0	2
RIP1	Aerobic respiration	0	0	0	0	0
MIC17		0	0	0	0	1
PHB2	Aging	1	1	1	0	0
AAD15	Aldehyde metabolism	0	0	3	0	0
OYE3	Apoptosis	0	0	3	0	0	1
CAR2	Arginine catabolism	1	1	0	0	0
ARG1	Arginine synthesis	0	0	3	0	1	3
ATP1	ATP synthesis	1	1	0	0	0
ATP3		0	0	1	2	1
ATP4		0	0	0	2	0
ATP7		0	0	3	0	0
ATP20		0	0	1	0	0
CLN1	Cell Cycle	1	1	0	0	3
FAR10		1	1	1	4	1
PCL5		1	1	3	2	0	2,6
SCM4		0	0	1	2	0
HHF1	Chromatin structure	1	1	0	0	0
PAA1		0	0	1	0	0
CYS4	Cysteine biosynthesis	1	1	2	0	0
RVS161	Cytoskeleton	1	1	0	0	1
ARF1	ER to Golgi transport	0	0	2	2	0
ARF2		1	1	2	0	0	6
BUG1		0	0	0	0	1
ERP2		0	0	1	2	1
ERG20	Ergosterol biosynthesis	1	1	0	0	0
ERG5		1	1	2	0	0
SFA1	Formaldehyde assimilation	1	1	0	2	1	4
GTF1	Glutaminyl-tRNAGln biosynthesis	0	0	0	0	1
GCV1	Glycine catabolic process	0	0	0	0	1	3
HSP104	Heat Shock Protein	3	3	1	4	0	1,2,3,4
HSP31		1	1	2	4	0	2,4,6,8
HSP82		2	2	0	4	0	1,3,4,6
RTG2	Intracellular signal transduction	0	0	2	0	0
DRE2	Iron-sulfur cluster assembly	0	0	5	4	0
FAT1	Long-chain fatty acid transport	0	0	0	0	0
TOM20	Mitochondrial protein targeting	0	0	0	0	0
YDJ1		1	1	0	3	1
QCR7	Mitochondrial electron transport	0	0	1	2	0
PUF3	Mitochondrion organization	0	0	0	4	0
DBP5	mRNA export	0	0	1	0	0
SUB2		0	0	1	2	0
BFR1	mRNA metabolic process	1	1	0	0	0
NPT1	NAD Biosynthesis	0	0	1	0	0
ROX1	Negative regulation of transcription from Pol II promoter	2	2	1	4	0
COX5A	Oxidative Phosphorylation	0	0	0	0	0
COX6		0	0	0	0	0
CYT1		1	1	0	0	0
QCR6		1	1	0	0	1
ARI1	Oxidoreductase activity	2	2	0	2	2
CHO2	Phosphatidylcholine biosynthesis	1	1	1	3	0	6
KNS1	protein amino acid phosphorylation	2	2	1	2	2
CDC34	Protein Degradation	0	0	5	0	1	6
PRE1		0	0	0	2	0
PRE4		1	1	0	0	1
PRE6		0	0	0	2	0
PRE7		1	1	0	0	0
PUP2		0	0	1	6	0
RPN12		0	0	0	0	2
RPN5		1	1	0	0	0
RPN8		0	0	2	0	0
RPT4		1	1	0	0	0
RPT5		0	0	0	2	0
SCL1		0	0	0	0	0	6
UBC1		1	1	0	0	0
ERO1	Protein folding	0	0	2	1	0	1,6
LHS1		0	0	0	0	1	1
SBA1		1	1	1	4	0
SSE2		1	1	1	2	0	2,3
EFB1	Protein synthesis	2	2	6	0	0
GCD6		0	0	0	2	0
HCR1		0	0	0	2	1
MRPL16		0	0	0	0	1
MRPL20		0	0	0	0	0
MRPL24		0	0	2	2	0
PET123		0	0	1	2	0
RLP24		0	0	0	0	0
RPL26B		0	0	1	2	0
RPS10A		2	2	0	0	1
RPS18B		1	1	1	4	0
SUI1		0	0	1	0	2
SUI3		0	0	1	4	1
TIF11		0	0	1	0	0
MAP2	proteolysis and peptidolysis	0	0	0	0	0
ADE4	Purine biosynthesis	0	0	0	0	0
RAS2	RAS Pathway	0	0	0	0	0
AHP1	Redox homeostasis	3	3	2	2	0	1,6
PFK27	Regulation of glycolysis	0	0	0	0	1
CUP1-1	Removal of superoxide radicals	0	0	0	2	2	6
MCR1	Response to oxidative stress; ergosterol biosynthesis	2	2	0	0	1	1,2
AHA1	Response to stress; protein folding	0	0	0	6	0	6
GET3	Retrograde vesicle-mediated transport, Golgi to ER	0	0	0	0	1
RIB5	Riboflavin biosynthetic process	0	0	2	0	0	6
JIP5	Ribosome biogenesis	0	0	0	0	1
MRT4		1	1	0	2	0
NOP15		0	0	0	0	0
RRS1		0	0	2	0	0
SOF1	rRNA Processing	0	0	0	0	0
HAL1	Salt tolerance	1	1	1	2	2
SAT4		0	0	1	0	1
SSS1	Secretion	0	0	0	0	0
SER3	Serine family amino acid biosynthesis	1	1	5	4	2	3
HST1	Silencing	0	0	0	0	0
SAS3		0	0	0	2	0
LCB2	Sphingolipid biosynthesis	0	0	0	2	0
CYB5	Sterol biosynthesis	0	0	1	2	1
NSG2		1	1	1	0	1
CIT1	TCA cycle	3	3	2	2	0	1,3
DST1	Transcription	0	0	1	2	0
HAP4		0	0	0	0	1
RPC82		0	0	0	1	0
SPT15		1	1	1	0	0
SUA7		0	0	0	0	1
TAE2	Translation	0	0	0	2	0
TPO2	Transport	0	0	0	2	1
YAR009C	Ty element transposition	0	0	1	0	0
YAR010C		0	0	0	2	0
YBL005W-A		0	0	1	0	1
YBL101W-A		0	0	0	0	1
YBR012W-A		0	0	1	0	0
YCL020W		0	0	0	2	0
YJR026W		0	0	0	0	0
YJR028W		0	0	0	0	0
YML040W		1	1	1	0	1
YML045W		0	0	0	0	0
YMR046C		0	0	1	0	1
YMR051C		2	2	0	0	0
BSC1	Unknown	2	2	1	2	0
BUD19		0	0	1	2	1
DOS2		0	0	0	0	0
HLJ1		0	0	0	4	2
MRH1		0	0	0	2	0
YBL036C		0	0	1	0	1
YBR025C		0	0	0	5	1
YBR053C		1	1	3	0	0
NSI1		0	0	0	0	1
YDR210W		0	0	0	2	0
YDR366C		0	0	0	0	0
YCR016W		0	0	0	0	0
YKR023W		0	0	0	0	0
YET1		2	2	1	0	0
YGR207C		0	0	0	2	0	6
YIL060W		1	1	0	0	0
YLR297W		0	0	2	2	0	6
YML131W		1	1	1	2	0	6
YMR090W		1	1	1	0	1	6
YOR052C		1	1	0	0	1	6
YPL225W		1	1	0	0	0
YPR148C		0	0	0	5	0
YPR158W		0	0	3	4	0
OLA1		0	0	0	5	1
YNL143C		0	0	1	0	1
YRO2		1	1	2	0	0	2,3,6
VMA10	Vacuolar acidification	0	0	0	0	1
VMA8		0	0	1	0	0	7
VPS4	Vacuolar protein targeting	0	0	0	0	1
Both strains:
BAP2	Amino acid transport	0	0	1	0	1
TAT1		0	0	0	0	0
CPA1	Arginine biosynthesis	0	0	0	0	0	3
NCA3	ATP synthesis	0	0	0	0	0
YGP1	Cell wall organization and biogenesis	1	1	1	2	0	1,2,6
ECM4		2	2	3	2	0
NDE1	Ethanol fermentation; NADH oxidation	1	1	0	0	0
CYC1	Mitochondrial electron transport	0	0	0	0	0
RPL24A	Protein synthesis	0	0	1	0	1
MRP13		0	0	1	0	0
HPT1	Purine biosynthesis	1	1	0	3	1
TRR1	Redox Homeostasis	0	0	2	0	1
SGT2	Response to heat	0	0	2	5	0	6
HSC82	Response to stress	0	0	0	5	0	3
YHB1		0	0	2	0	2	3
MSN4		0	0	0	2	4
MUP1	Sulfur amino acid transport	1	1	2	0	1
PIC2	Transmembrane transport	1	1	0	2	0	1,2,3,6,8
YOR338W	Unknown	0	0	1	2	0
Temohaya-MI26 strain:
ADH6	Alcohol metabolic process	0	0	1	0	0
CTR3	Copper ion import	0	0	0	0	0
GUA1	GMP biosynthesis	1	1	0	0	1
IMD4		0	0	1	0	0
HSP12	Heat Shock Protein	7	7	0	0	4	1,2,3,4,5,6,8
ISU1	Iron homeostasis	1	1	2	0	0	6
ILV5	Isoleucine and Valine biosynthesis	1	1	2	0	3
SAM1	Methionine metabolism	0	0	2	0	0
SNU13	mRNA splicing	1	1	0	0	1
SHM2	One-carbon metabolic process	0	0	0	0	0
FMP48	Protein phosphorylation	2	2	1	2	0
RPS1B	Protein synthesis	0	0	2	2	2
RPL12A		0	0	0	2	4
FCY2	Purine base transport	0	0	1	0	0
URA5	Pyrimidine biosynthesis	0	0	1	0	0
RCK1	Regulation of meiosis	2	2	2	4	1
ARB1	Ribosome biogenesis	3	3	1	2	0
PNO1	rRNA processing	0	0	1	0	0
NSR1		0	0	0	0	0
UBX6	Sporulation	2	2	0	0	1
DIT1		4	4	3	2	0
MET31	Sulfur Amino Acid Metabolism	0	0	0	0	0
YKL071W	Unknown	0	0	6	0	0
TMA46		0	0	2	2	1
YKR075C		2	2	2	0	1
YNR014W		4	4	2	4	1
FUI1	Uridine transport	1	1	0	0	0
IZH3	Zinc ion homeostasis	0	0	0	0	1
1	Alexandre et al. 2001
2	Fujita et al. 2004
3	Chandler et al. 2004
4	Stanley et al. 2010
5	Ma and Liu 2010
6	Yang, J. 2011
7	Teixeira et al. 2009
8	Ogawa et al. 2000
9	Shobayashi M et al. 2007
10	Marks, VD et al. 2008
